# Supplementary material for: Parasite-Host Dynamics throughout Antimalarial Drug Development Stages Complicate the Translation of Parasite Clearance
Source: Antimicrob Agents Chemother. 2021 Mar 18;65(4):e01539-20. doi: 10.1128/AAC.01539-20 (PMC8097426; doi:10.1128/AAC.01539-20)
Supplement: Supplemental file 2 [file AAC.01539-20-s0002.xlsx]

## Sheet: MMV048_pop
	parameter	s.e. (lin)	r.s.e.(%)
CL_pop	1.15	0.084	7
V1_pop	163	15	9
Q_pop	29.2	4.1	14
V2_pop	117	9.3	8
Tk0_pop	1.47	0.12	8
omega_CL	0.462	0.044	10
omega_V1	0.552	0.069	13
omega_Q1	0	-	-
omega_V2	0	-	-
omega_Tk0	0.682	0.054	8
a	0.000299	5.7e-05	19
b	0.213	0.0047	2

## Sheet: MMV048_ind
ID	Fabs0_mode	CL_mode	V1_mode	Q_mode	V2_mode	Tk0_mode
1	1.3539	0.84686	192.87	29.238	116.96	1
2	1.0451	1.7189	169.78	29.238	116.96	1.7569
3	2.7502	1.8262	144.67	29.238	116.96	1.4235
4	0.86438	1.7546	121.37	29.238	116.96	1.8869
5	0.6672	1.6858	114	29.238	116.96	0.57182
6	1.7455	1.7666	141.63	29.238	116.96	2.5723
7	1.0191	1.465	76.213	29.238	116.96	0.59792
8	1.0692	1.1813	208.99	29.238	116.96	1.456
9	0.86887	1.7493	161.12	29.238	116.96	0.80188
10	0.78793	1.3273	354.76	29.238	116.96	2.735
11	0.6508	1.1908	397.96	29.238	116.96	5.3116
12	0.91131	0.58545	137.96	29.238	116.96	1.3343
13	1.1883	0.93832	205.54	29.238	116.96	1.7148
14	1.6797	1.8039	115.66	29.238	116.96	1.5823
15	0.98686	0.9584	273.98	29.238	116.96	2.5534
16	0.79001	1.3448	153.05	29.238	116.96	2.0566
17	0.77696	0.94496	104.44	29.238	116.96	1.6617
18	1.2821	1.2532	164	29.238	116.96	2.5582
19	0.8494	1.6843	198.25	29.238	116.96	1.6468
20	1.1031	0.99552	122.93	29.238	116.96	1.1261

## Sheet: OZ439_pop
	parameter	s.e. (lin)	r.s.e.(%)
ka_pop	0.207	0.0138	6.67
CL_pop	57.6	4.06	7.05
beta_CL_tDOSELEVEL	-0.371	0.0984	26.5
V1_pop	139	12.7	9.13
Q1_pop	9.89	0.535	5.42
V2_pop	768	82.6	10.8
Tlag1_pop	0.416	0.0128	3.09
Standard deviation of the random effects:					-
omega_ka	0.216	0.047	21.8
omega_CL	0.322	0.0498	15.5
omega_V2	0.378	0.0836	22.1
omega_Tlag1	0.124	0.0235	19

## Sheet: OZ439_ind
id	ka_mode	CL_mode	V2_mode	Q1_mode	V2_mode	Tlag1_mode	DOSELEVEL
1	0.20047	59.1071	138.927	9.85275	588.139	0.495705	100
2	0.233512	105.091	138.927	9.85275	897.927	0.444116	100
3	0.209833	121.876	138.927	9.85275	480.801	0.44976	100
4	0.217226	66.9063	138.927	9.85275	857.397	0.408483	100
5	0.230284	88.2821	138.927	9.85275	517.03	0.461356	100
6	0.204323	61.4187	138.927	9.85275	942.09	0.485976	100
7	0.214723	122.263	138.927	9.85275	446.679	0.482462	100
8	0.220103	79.2755	138.927	9.85275	828.484	0.492424	100
9	0.193728	59.2028	138.927	9.85275	882.928	0.429325	200
10	0.234366	47.8462	138.927	9.85275	629.536	0.499221	200
11	0.303318	46.0374	138.927	9.85275	719.86	0.44069	200
12	0.243781	52.6791	138.927	9.85275	399.83	0.427922	200
13	0.217015	71.6169	138.927	9.85275	514.927	0.413661	200
14	0.295808	43.7928	138.927	9.85275	399.535	0.347942	200
15	0.175587	70.911	138.927	9.85275	919.445	0.40449	200
16	0.221377	79.9193	138.927	9.85275	469.137	0.371426	200
17	0.190323	42.8378	138.927	9.85275	827.848	0.402124	500
18	0.168988	36.1839	138.927	9.85275	1115.89	0.483568	500
19	0.172591	73.1789	138.927	9.85275	754.112	0.397821	500
20	0.202044	36.6509	138.927	9.85275	1036.69	0.378137	500
21	0.281521	23.8339	138.927	9.85275	685.36	0.478311	500
22	0.147959	53.0304	138.927	9.85275	1275.33	0.488818	500
23	0.16348	50.996	138.927	9.85275	968.262	0.362653	500
24	0.187058	30.8657	138.927	9.85275	886.379	0.384791	500
