# Supplementary material for: Parasite-Host Dynamics throughout Antimalarial Drug Development Stages Complicate the Translation of Parasite Clearance
Source: Antimicrob Agents Chemother. 2021 Mar 18;65(4):e01539-20. doi: 10.1128/AAC.01539-20 (PMC8097426; doi:10.1128/AAC.01539-20)
Supplement: Supplemental file 3 [file AAC.01539-20-s0003.xlsx]

## Sheet: P.berghei-NMRI - OZ439
Type	DOSE	param	model a	model b	model c	model d	model e	Drug	Effect
Drug	5	EC50	0.185	0.139	0.206	0.159	0.115	OZ439	first-order effect
Drug	5	EMAX	0.443	0.461	0.539	0.476	0.455	OZ439	first-order effect
Drug	5	kR	0.250	0.249	0	0.229	0.189	OZ439	first-order effect
Drug	10	EC50	0.129	0.092	0.105	0.113	0.078	OZ439	first-order effect
Drug	10	EMAX	0.510	0.507	0.727	0.555	0.506	OZ439	first-order effect
Drug	10	kR	0.287	0.283	0	0.235	0.236	OZ439	first-order effect
Drug	20	EC50	0.078	0.053	0.069	0.062	0.040	OZ439	first-order effect
Drug	20	EMAX	0.529	0.526	0.796	0.607	0.538	OZ439	first-order effect
Drug	20	kR	0.305	0.299	0.019	0.251	0.259	OZ439	first-order effect
Drug	50	EC50	0.031	0.015	0.031	0.023	0.011	OZ439	first-order effect
Drug	50	EMAX	0.534	0.494	0.858	0.615	0.588	OZ439	first-order effect
Drug	50	kR	0.314	0.277	0.034	0.246	0.271	OZ439	first-order effect
Host	5	CL	0.022	0.017	0.040	0.017	0.015	OZ439	first-order effect
Host	10	CL	0.018	0.020	0.025	0.017	0.015	OZ439	first-order effect
Host	20	CL	0	0.018	0.019	0.011	0	OZ439	first-order effect
Host	50	CL	0.012	0	0.011	0	0	OZ439	first-order effect
Parasite	5	attr	0	0	0	0	0.039	OZ439	first-order effect
Parasite	5	beta	0	0	0.054	0	0.020	OZ439	first-order effect
Parasite	5	r	0.029	0.053	0.109	0.042	0.104	OZ439	first-order effect
Parasite	10	attr	0	0	0	0	0.028	OZ439	first-order effect
Parasite	10	beta	0	0	0.019	0	0.013	OZ439	first-order effect
Parasite	10	r	0.024	0.036	0.055	0.031	0.077	OZ439	first-order effect
Parasite	20	attr	0	0	0	0	0.019	OZ439	first-order effect
Parasite	20	beta	0	0	0.015	0	0	OZ439	first-order effect
Parasite	20	r	0.015	0.027	0.037	0.017	0.055	OZ439	first-order effect
Parasite	50	attr	0	0	0	0	0.019	OZ439	first-order effect
Parasite	50	beta	0	0	0.011	0	0	OZ439	first-order effect
Parasite	50	r	0.012	0.011	0.032	0.010	0.039	OZ439	first-order effect
Drug	5	EC50	0.2141	0.162	0.222	0.190	0.133	OZ439	total effect
Drug	5	EMAX	0.4771	0.496	0.560	0.507	0.485	OZ439	total effect
Drug	5	kR	0.2708	0.274	0	0.253	0.213	OZ439	total effect
Drug	10	EC50	0.1401	0.108	0.123	0.135	0.089	OZ439	total effect
Drug	10	EMAX	0.5289	0.541	0.755	0.585	0.531	OZ439	total effect
Drug	10	kR	0.2994	0.308	0	0.256	0.252	OZ439	total effect
Drug	20	EC50	0.0936	0.061	0.081	0.074	0.053	OZ439	total effect
Drug	20	EMAX	0.5668	0.581	0.817	0.645	0.571	OZ439	total effect
Drug	20	kR	0.3414	0.342	0.025	0.276	0.286	OZ439	total effect
Drug	50	EC50	0.0325	0.025	0.036	0.035	0.019	OZ439	total effect
Drug	50	EMAX	0.6300	0.670	0.876	0.697	0.630	OZ439	total effect
Drug	50	kR	0.4085	0.441	0.036	0.319	0.306	OZ439	total effect
Host	5	CL	0.0298	0.026	0.049	0.024	0.022	OZ439	total effect
Host	10	CL	0.0183	0.025	0.034	0.019	0.021	OZ439	total effect
Host	20	CL	0	0.021	0.028	0.014	0	OZ439	total effect
Host	50	CL	0.0099	0	0.017	0	0	OZ439	total effect
Parasite	5	attr	0	0	0	0	0.052	OZ439	total effect
Parasite	5	beta	0	0	0.060	0	0.024	OZ439	total effect
Parasite	5	r	0.0379	0.057	0.116	0.051	0.120	OZ439	total effect
Parasite	10	attr	0	0	0	0	0.039	OZ439	total effect
Parasite	10	beta	0	0	0.027	0	0.016	OZ439	total effect
Parasite	10	r	0.0279	0.042	0.064	0.034	0.090	OZ439	total effect
Parasite	20	attr	0	0	0	0	0.030	OZ439	total effect
Parasite	20	beta	0	0	0.020	0	0	OZ439	total effect
Parasite	20	r	0.0208	0.033	0.042	0.023	0.071	OZ439	total effect
Parasite	50	attr	0	0	0	0	0.026	OZ439	total effect
Parasite	50	beta	0	0	0.014	0	0	OZ439	total effect
Parasite	50	r	0.0126	0.022	0.033	0.017	0.050	OZ439	total effect

## Sheet: P.falciparum-SCID - OZ439
Type	DOSE	param	model f	model g	model h	model i	Drug	Effect
Drug	2	EC50	0.058	0.130	0.130	0.177	OZ439	first-order effect
Drug	2	EMAX	0.081	0.250	0.286	0.329	OZ439	first-order effect
Drug	2	kR	0.013	0.096	0.043	0.261	OZ439	first-order effect
Drug	5	EC50	0.095	0.134	0.131	0.160	OZ439	first-order effect
Drug	5	EMAX	0.315	0.362	0.363	0.380	OZ439	first-order effect
Drug	5	kR	0.091	0.171	0.152	0.288	OZ439	first-order effect
Drug	10	EC50	0.151	0.112	0.113	0.137	OZ439	first-order effect
Drug	10	EMAX	0.392	0.437	0.457	0.409	OZ439	first-order effect
Drug	10	kR	0.136	0.228	0.186	0.333	OZ439	first-order effect
Drug	100	EC50	0.028	0.022	0.017	0	OZ439	first-order effect
Drug	100	EMAX	0.587	0.534	0.575	0.517	OZ439	first-order effect
Drug	100	kR	0.230	0.309	0.289	0.416	OZ439	first-order effect
Host	2	bio2	0.025	0.010	0	0	OZ439	first-order effect
Host	2	rmax	0.048	0.047	0.116	0	OZ439	first-order effect
Host	5	Ccap	0.018	0	0	0	OZ439	first-order effect
Host	5	rmax	0.068	0.057	0.126	0	OZ439	first-order effect
Host	10	Ccap	0.020	0	0	0	OZ439	first-order effect
Host	10	k50Ccmax	0	0.014	0	0	OZ439	first-order effect
Host	10	kCcmax	0	0.014	0	0	OZ439	first-order effect
Host	10	rmax	0.057	0.059	0.088	0	OZ439	first-order effect
Host	100	rmax	0.029	0.018	0.028	0	OZ439	first-order effect
Host-Parasite	2	kh50	0.031	0.022	0.011	0	OZ439	first-order effect
Host-Parasite	2	khmax	0.017	0.062	0.035	0	OZ439	first-order effect
Host-Parasite	5	kh50	0	0	0.013	0	OZ439	first-order effect
Host-Parasite	5	khmax	0	0	0.010	0	OZ439	first-order effect
Host-Parasite	10	kh50	0	0.014	0	0	OZ439	first-order effect
Host-Parasite	10	khmax	0	0.014	0	0	OZ439	first-order effect
Parasite	2	PG	0	0	0	0.177	OZ439	first-order effect
Parasite	2	r	0.167	0.034	0.076	0	OZ439	first-order effect
Parasite	5	beta	0	0	0.014	0	OZ439	first-order effect
Parasite	5	PG	0	0	0	0.105	OZ439	first-order effect
Parasite	5	r	0.084	0.081	0.097	0	OZ439	first-order effect
Parasite	10	beta	0.013	0.020	0.013	0	OZ439	first-order effect
Parasite	10	PG	0	0	0	0.058	OZ439	first-order effect
Parasite	10	r	0.094	0.064	0.074	0	OZ439	first-order effect
Parasite	100	PG	0	0	0	0.015	OZ439	first-order effect
Parasite	100	r	0.040	0.032	0.027	0	OZ439	first-order effect
Drug	2	EC50	0.110	0.203	0.171	0.208	OZ439	total effect
Drug	2	EMAX	0.164	0.320	0.352	0.368	OZ439	total effect
Drug	2	kR	0.049	0.134	0.073	0.293	OZ439	total effect
Drug	5	EC50	0.144	0.171	0.153	0.197	OZ439	total effect
Drug	5	EMAX	0.403	0.411	0.405	0.429	OZ439	total effect
Drug	5	kR	0.146	0.203	0.172	0.332	OZ439	total effect
Drug	10	EC50	0.176	0.132	0.126	0.164	OZ439	total effect
Drug	10	EMAX	0.455	0.476	0.492	0.464	OZ439	total effect
Drug	10	kR	0.163	0.250	0.203	0.383	OZ439	total effect
Drug	100	EC50	0.044	0.031	0.026	0	OZ439	total effect
Drug	100	EMAX	0.628	0.576	0.610	0.556	OZ439	total effect
Drug	100	kR	0.260	0.338	0.312	0.459	OZ439	total effect
Host	2	bio2	0.045	0.022	0	0	OZ439	total effect
Host	2	rmax	0.323	0.125	0.253	0	OZ439	total effect
Host	5	Ccap	0.056	0	0	0	OZ439	total effect
Host	5	rmax	0.190	0.098	0.167	0	OZ439	total effect
Host	10	Ccap	0.035	0	0	0	OZ439	total effect
Host	10	k50Ccmax	0	0.015	0	0	OZ439	total effect
Host	10	kCcmax	0	0.012	0	0	OZ439	total effect
Host	10	rmax	0.104	0.067	0.108	0	OZ439	total effect
Host	100	rmax	0.039	0.026	0.037	0	OZ439	total effect
Host-Parasite	2	kh50	0.073	0.038	0.035	0	OZ439	total effect
Host-Parasite	2	khmax	0.055	0.111	0.079	0	OZ439	total effect
Host-Parasite	5	kh50	0	0	0.016	0	OZ439	total effect
Host-Parasite	5	khmax	0	0	0.019	0	OZ439	total effect
Host-Parasite	10	kh50	0	0.011	0	0	OZ439	total effect
Host-Parasite	10	khmax	0	0.011	0	0	OZ439	total effect
Parasite	2	PG	0	0	0	0.181	OZ439	total effect
Parasite	2	r	0.532	0.237	0.234	0	OZ439	total effect
Parasite	5	beta	0	0	0.028	0	OZ439	total effect
Parasite	5	PG	0	0	0	0.107	OZ439	total effect
Parasite	5	r	0.257	0.146	0.147	0	OZ439	total effect
Parasite	10	beta	0.041	0.027	0.018	0	OZ439	total effect
Parasite	10	PG	0	0	0	0.057	OZ439	total effect
Parasite	10	r	0.168	0.091	0.101	0	OZ439	total effect
Parasite	100	PG	0	0	0	0.018	OZ439	total effect
Parasite	100	r	0.054	0.045	0.038	0	OZ439	total effect

## Sheet: P.falciparum-human OZ439
Type	DOSE	param	model i	model M	Drug	Effect
Drug	100	EC50	0.035	0.029	OZ	first-order effect
Drug	100	Emax	0.672	0.160	OZ	first-order effect
Drug	200	add	0	0.015	OZ	first-order effect
Drug	200	EC50	0.089	0.087	OZ	first-order effect
Drug	200	Emax	0.715	0.504	OZ	first-order effect
Drug	500	EC50	0.012	0.075	OZ	first-order effect
Drug	500	Emax	0.837	0.658	OZ	first-order effect
Drug	1000	EC50	0	0.013	OZ	first-order effect
Drug	1000	Emax	0.972	0.841	OZ	first-order effect
Parasite	100	mu	0	0.037	OZ	first-order effect
Parasite	100	pmf	0	0.011	OZ	first-order effect
Parasite	100	sigma	0	0.075	OZ	first-order effect
Parasite	200	mu	0	0.060	OZ	first-order effect
Parasite	200	sigma	0	0.033	OZ	first-order effect
Parasite	500	mu	0	0.058	OZ	first-order effect
Parasite	1000	mu	0	0.032	OZ	first-order effect
Drug	100	EC50	0.31	0.605	OZ	total effect
Drug	100	Emax	0.94	0.715	OZ	total effect
Drug	200	add	0	0.039	OZ	total effect
Drug	200	EC50	0.27	0.323	OZ	total effect
Drug	200	Emax	0.89	0.661	OZ	total effect
Drug	500	EC50	0.13	0.200	OZ	total effect
Drug	500	Emax	0.97	0.808	OZ	total effect
Drug	1000	EC50	0	0.032	OZ	total effect
Drug	1000	Emax	0.99	0.914	OZ	total effect
Parasite	100	mu	0	0.272	OZ	total effect
Parasite	100	pmf	0	0.028	OZ	total effect
Parasite	100	sigma	0	0.339	OZ	total effect
Parasite	200	mu	0	0.155	OZ	total effect
Parasite	200	sigma	0	0.148	OZ	total effect
Parasite	500	mu	0	0.111	OZ	total effect
Parasite	1000	mu	0	0.072	OZ	total effect

## Sheet: P.berghei-NMRI - MMV048
Type	DOSE	param	model a	model b	model c	model d	model e	Drug	Effect
Drug	2	EC50	0.337	0.278	0.299	0.276	0	MMV390048	first-order effect
Drug	2	EMAX	0.500	0.447	0.549	0.500	0	MMV390048	first-order effect
Drug	5	EC50	0.061	0.107	0.049	0.086	0.044	MMV390048	first-order effect
Drug	5	EMAX	0.685	0.775	0.749	0.804	0.510	MMV390048	first-order effect
Drug	5	kR	0	0	0	0	0.034	MMV390048	first-order effect
Drug	10	EC50	0	0.020	0	0	0.019	MMV390048	first-order effect
Drug	10	EMAX	0.796	0.893	0.839	0.879	0.651	MMV390048	first-order effect
Drug	10	kR	0	0	0	0	0.056	MMV390048	first-order effect
Drug	20	EMAX	0.933	0.912	0.950	0.892	0.665	MMV390048	first-order effect
Drug	20	kR	0	0	0	0	0.065	MMV390048	first-order effect
Host	2	vmax	0.037	0.032	0.036	0.031	0	MMV390048	first-order effect
Host-Parasite	2	khmax	0	0.014	0	0	0	MMV390048	first-order effect
Parasite	2	beta	0.013	0.019	0	0.026	0	MMV390048	first-order effect
Parasite	2	r	0.041	0.121	0.027	0.076	0	MMV390048	first-order effect
Parasite	5	attr	0	0	0	0	0.072	MMV390048	first-order effect
Parasite	5	beta	0	0	0	0	0.037	MMV390048	first-order effect
Parasite	5	r	0	0.022	0	0.013	0.251	MMV390048	first-order effect
Parasite	10	attr	0	0	0	0	0.066	MMV390048	first-order effect
Parasite	10	beta	0	0	0	0	0.026	MMV390048	first-order effect
Parasite	10	r	0	0	0	0	0.167	MMV390048	first-order effect
Parasite	20	attr	0	0	0	0	0.058	MMV390048	first-order effect
Parasite	20	beta	0	0	0	0	0.029	MMV390048	first-order effect
Parasite	20	r	0	0	0	0	0.149	MMV390048	first-order effect
Drug	2	EC50	0.393	0.319	0.333	0.327	0	MMV390048	total effect
Drug	2	EMAX	0.544	0.493	0.586	0.552	0	MMV390048	total effect
Drug	5	EC50	0.255	0.140	0.193	0.136	0.053	MMV390048	total effect
Drug	5	EMAX	0.918	0.842	0.928	0.889	0.540	MMV390048	total effect
Drug	5	kR	0	0	0	0	0.040	MMV390048	total effect
Drug	10	EC50	0	0.042	0	0	0.018	MMV390048	total effect
Drug	10	EMAX	0.979	0.963	0.982	0.986	0.676	MMV390048	total effect
Drug	10	kR	0	0	0	0	0.054	MMV390048	total effect
Drug	20	EMAX	0.979	0.985	0.983	0.998	0.688	MMV390048	total effect
Drug	20	kR	0	0	0	0	0.067	MMV390048	total effect
Host	2	vmax	0.048	0.039	0.051	0.039	0	MMV390048	total effect
Host-Parasite	2	khmax	0	0.029	0	0	0	MMV390048	total effect
Parasite	2	beta	0.017	0.024	0	0.030	0	MMV390048	total effect
Parasite	2	r	0.048	0.138	0.038	0.087	0	MMV390048	total effect
Parasite	5	attr	0	0	0	0	0.090	MMV390048	total effect
Parasite	5	beta	0	0	0	0	0.044	MMV390048	total effect
Parasite	5	r	0	0.035	0	0.020	0.279	MMV390048	total effect
Parasite	10	attr	0	0	0	0	0.073	MMV390048	total effect
Parasite	10	beta	0	0	0	0	0.027	MMV390048	total effect
Parasite	10	r	0	0	0	0	0.181	MMV390048	total effect
Parasite	20	attr	0	0	0	0	0.067	MMV390048	total effect
Parasite	20	beta	0	0	0	0	0.029	MMV390048	total effect
Parasite	20	r	0	0	0	0	0.167	MMV390048	total effect

## Sheet: P.falciparum-SCID - MMV048
Type	DOSE	param	model f	model g	model h	model i	Drug	Effect
Drug	2	ClY	0	0	0	0.405	MMV390048	first-order effect
Drug	2	EC50	0.118	0.131	0.098	0	MMV390048	first-order effect
Drug	2	EMAX	0.294	0.381	0.488	0.497	MMV390048	first-order effect
Drug	5	ClY	0	0	0	0.437	MMV390048	first-order effect
Drug	5	EC50	0.052	0.046	0.031	0	MMV390048	first-order effect
Drug	5	EMAX	0.635	0.682	0.715	0.486	MMV390048	first-order effect
Drug	5	kR	0	0	0.021	0	MMV390048	first-order effect
Drug	10	ClY	0	0	0	0.448	MMV390048	first-order effect
Drug	10	EC50	0.014	0.018	0	0	MMV390048	first-order effect
Drug	10	EMAX	0.735	0.775	0.765	0.482	MMV390048	first-order effect
Drug	10	kR	0	0	0.027	0	MMV390048	first-order effect
Drug	100	ClY	0	0	0	0.448	MMV390048	first-order effect
Drug	100	EMAX	0.797	0.813	0.786	0.483	MMV390048	first-order effect
Drug	100	kR	0	0	0.036	0	MMV390048	first-order effect
Host	2	Ccap	0.057	0	0	0	MMV390048	first-order effect
Host	2	kCcmax	0	0.016	0	0	MMV390048	first-order effect
Host	2	rmax	0.137	0.139	0.152	0	MMV390048	first-order effect
Host	5	Ccap	0.028	0	0	0	MMV390048	first-order effect
Host	5	kCcmax	0	0.012	0	0	MMV390048	first-order effect
Host	5	rmax	0.101	0.083	0.096	0	MMV390048	first-order effect
Host	10	Ccap	0.026	0	0	0	MMV390048	first-order effect
Host	10	k50Ccmax	0	0.011	0	0	MMV390048	first-order effect
Host	10	kCcmax	0	0.014	0	0	MMV390048	first-order effect
Host	10	rmax	0.085	0.076	0.076	0	MMV390048	first-order effect
Host	100	Ccap	0.021	0	0	0	MMV390048	first-order effect
Host	100	rmax	0.070	0.050	0.069	0	MMV390048	first-order effect
Host-Parasite	2	khmax	0.012	0	0	0	MMV390048	first-order effect
Parasite	2	beta	0.016	0.014	0	0	MMV390048	first-order effect
Parasite	2	PG	0	0	0	0.056	MMV390048	first-order effect
Parasite	2	r	0.172	0.144	0.122	0	MMV390048	first-order effect
Parasite	5	beta	0	0.013	0.011	0	MMV390048	first-order effect
Parasite	5	PG	0	0	0	0.062	MMV390048	first-order effect
Parasite	5	r	0.107	0.097	0.085	0	MMV390048	first-order effect
Parasite	10	beta	0	0.016	0	0	MMV390048	first-order effect
Parasite	10	PG	0	0	0	0.043	MMV390048	first-order effect
Parasite	10	r	0.091	0.075	0.066	0	MMV390048	first-order effect
Parasite	100	PG	0	0	0	0.030	MMV390048	first-order effect
Parasite	100	r	0.075	0.065	0.060	0	MMV390048	first-order effect
Drug	2	ClY	0	0	0	0.426	MMV390048	total effect
Drug	2	EC50	0.168	0.1660	0.117	0	MMV390048	total effect
Drug	2	EMAX	0.388	0.4408	0.530	0.518	MMV390048	total effect
Drug	5	ClY	0	0	0	0.449	MMV390048	total effect
Drug	5	EC50	0.071	0.0553	0.033	0	MMV390048	total effect
Drug	5	EMAX	0.675	0.7294	0.744	0.501	MMV390048	total effect
Drug	5	kR	0	0	0.024	0	MMV390048	total effect
Drug	10	ClY	0	0	0	0.466	MMV390048	total effect
Drug	10	EC50	0.022	0.0178	0	0	MMV390048	total effect
Drug	10	EMAX	0.771	0.8104	0.794	0.501	MMV390048	total effect
Drug	10	kR	0	0	0.032	0	MMV390048	total effect
Drug	100	ClY	0	0	0	0.472	MMV390048	total effect
Drug	100	EMAX	0.822	0.8543	0.810	0.514	MMV390048	total effect
Drug	100	kR	0	0	0.039	0	MMV390048	total effect
Host	2	Ccap	0.081	0	0	0	MMV390048	total effect
Host	2	kCcmax	0	0.0319	0	0	MMV390048	total effect
Host	2	rmax	0.233	0.1780	0.202	0	MMV390048	total effect
Host	5	Ccap	0.036	0	0	0	MMV390048	total effect
Host	5	kCcmax	0	0.0180	0	0	MMV390048	total effect
Host	5	rmax	0.115	0.0926	0.109	0	MMV390048	total effect
Host	10	Ccap	0.030	0	0	0	MMV390048	total effect
Host	10	k50Ccmax	0	0.0092	0	0	MMV390048	total effect
Host	10	kCcmax	0	0.0133	0	0	MMV390048	total effect
Host	10	rmax	0.091	0.0744	0.090	0	MMV390048	total effect
Host	100	Ccap	0.023	0	0	0	MMV390048	total effect
Host	100	rmax	0.073	0.0588	0.080	0	MMV390048	total effect
Host-Parasite	2	khmax	0.018	0	0	0	MMV390048	total effect
Parasite	2	beta	0.052	0.0428	0	0	MMV390048	total effect
Parasite	2	PG	0	0	0	0.065	MMV390048	total effect
Parasite	2	r	0.297	0.2091	0.177	0	MMV390048	total effect
Parasite	5	beta	0	0.0237	0.016	0	MMV390048	total effect
Parasite	5	PG	0	0	0	0.059	MMV390048	total effect
Parasite	5	r	0.131	0.1184	0.101	0	MMV390048	total effect
Parasite	10	beta	0	0.0176	0	0	MMV390048	total effect
Parasite	10	PG	0	0	0	0.049	MMV390048	total effect
Parasite	10	r	0.102	0.0853	0.082	0	MMV390048	total effect
Parasite	100	PG	0	0	0	0.043	MMV390048	total effect
Parasite	100	r	0.084	0.0799	0.072	0	MMV390048	total effect

## Sheet: P.falciparum-human - MMV048
Type	DOSE	param	model i	model M	Drug	Effect
Drug	20	EC50	0.582	0.741	MMV	first-order effect
Drug	20	Emax	0.308	0.059	MMV	first-order effect
Drug	40	EC50	0.511	0.459	MMV	first-order effect
Drug	40	Emax	0.383	0.115	MMV	first-order effect
Drug	80	EC50	0	0.172	MMV	first-order effect
Drug	80	Emax	0.937	0.598	MMV	first-order effect
Drug	160	add	0	0.038	MMV	first-order effect
Drug	160	Emax	0.942	0.824	MMV	first-order effect
Parasite	20	pmf	0.041	0	MMV	first-order effect
Parasite	20	sigma	0	0.023	MMV	first-order effect
Parasite	40	pmf	0.030	0	MMV	first-order effect
Parasite	40	sigma	0	0.017	MMV	first-order effect
Parasite	80	pmf	0.062	0	MMV	first-order effect
Parasite	80	sigma	0	0.036	MMV	first-order effect
Parasite	160	pmf	0.055	0	MMV	first-order effect
Parasite	160	sigma	0	0.035	MMV	first-order effect
Drug	20	EC50	0.655	0.896	MMV	total effect
Drug	20	Emax	0.375	0.182	MMV	total effect
Drug	40	EC50	0.587	0.820	MMV	total effect
Drug	40	Emax	0.456	0.421	MMV	total effect
Drug	80	EC50	0	0.297	MMV	total effect
Drug	80	Emax	0.937	0.746	MMV	total effect
Drug	160	add	0	0.084	MMV	total effect
Drug	160	Emax	0.945	0.905	MMV	total effect
Parasite	20	pmf	0.041	0	MMV	total effect
Parasite	20	sigma	0	0.049	MMV	total effect
Parasite	40	pmf	0.035	0	MMV	total effect
Parasite	40	sigma	0	0.058	MMV	total effect
Parasite	80	pmf	0.061	0	MMV	total effect
Parasite	80	sigma	0	0.059	MMV	total effect
Parasite	160	pmf	0.057	0	MMV	total effect
Parasite	160	sigma	0	0.055	MMV	total effect
